# Supplementary material for: Identifying behaviour change techniques in school-based childhood obesity prevention interventions: a secondary analysis of a systematic review
Source: BMC Public Health. 2025 Jul 2;25:2250. doi: 10.1186/s12889-025-23421-9 (PMC12219750; doi:10.1186/s12889-025-23421-9)
Supplement: Supplementary file 3 [file 12889_2025_23421_MOESM3_ESM.xlsx]

## Sheet: Sheet1
	The table below colour codes all present BCTs in both HE and PA intervetions of ALL studies. Any BCT that were not present were removed.
	HE and PA of all studies	Adab 2018	Amaro 2006	Andrade 2014	Arlinghaus 2021	Bogart 2016	Bonsergent 2013*	Brandstetter 2012	Breheny 2020	Brito Beck da Silva 2019	Caballero 2003	Cao 2015	Carlin 2018	Christiansen 2013	Clemes 2020	Coleman 2012	Cunha 2013	Damsgaard 2014	Davis 2021	de Greeff 2016	Dewar 2013	Donnelly 2009	Drummy 2016	Duncan 2019	Ezendam 2012	Fairclough 2013	Farias 2015	Farmer 2017	Ford 2013	Foster 2008	Gentile 2009	Gortmaker 1999a	Greve 2015	Grydeland 2014	Habib-Mourad 2014	Habib-Mourad 2020	Haerens 2006*	Han 2006	Harrington 2018	HEALTHY Study Gp 2010	Hendy 2011	Herscovici 2013	Hollis 2016	Ickovics 2019	James 2004	Jansen 2011	Johnston 2013	Kain 2014	Kennedy 2018
	1.1 Goal setting (behaviour)							3		3														3		3				3	3									3			2
	1.2 Problem solving						3												1		3			3	3
	1.3 Goal setting (outcome)							3					2								3				3	3						3								3						3			2
	1.4 Action planning																							3	3						3			3						3			2
	1.5 Review behaviour goal(s)																							3																			2
	1.6 Discrepancy between current behaviour and goal
	1.7 Review outcome goal(s)
	1.8 Behavioural contract														2
	1.9 Commitment	3
	2.1 Monitoring of behaviour by others without feedback						3					3	2																												3
	2.2 Feedback on behaviour				2					3		3									3			3	3									3			3						2						2
	2.3 Self-monitoring of behaviour									3																3					3	3		3	3					3				3					2
	2.4 Self-monitoring of outcome(s) of behaviour				2																3																												2
	2.5 Monitoring of outcome(s) of behaviour without feedback				2
	2.6 Biofeedback				2
	2.7 Feedback on outcome(s) of behaviour																																3													3
	3.1 Social support (unspecified)																				3			3	3														2										2
	3.2 Social support (practical)
	3.3 Social support (emotional)
	4.1 Instruction on how to perform the behaviour	3	1	3	2	1	3	3		3	3	3		2	2	1	1	1	1	2	3	2	2	3	3	3				3	3	3		3	3	3	3			3		3	2	3	1	3	3	3	2
	4.2 Information about antecedents									3
	5.1 Information about health consequences	3								3		3									3			3													3					3
	5.2 Salience of consequences																																							3					1
	5.3 Information about social and environmental consequences																													3										3
	5.6 Information about emotional consequences									3
	6.1 Demonstration of the behaviour	3		3	2				2		3	3	2	2		1		1	1	2	3		2			3	2		2	3	3				3					3									2
	6.2 Social comparison				2										2									3	3								3				3										3
	7.1 Prompts/cues	3											2		2	1			1		3														3					3	3						3
	7.5 Remove aversive stimulus
	8.1 Behavioural practice/rehearsal	3		3	2	1	3	3	2		3	3	2	2		1	1	1	1	2	3	2	2	3		3	2		2	3	3			3	3	3				3			2	3	1	3	3		2
	8.2 Behaviour substitution							3								1										3						3			3
	8.3 Habit formation								2															3					2
	8.6 Generalisation of target behaviour	3										3																																			3
	8.7 Graded tasks												2								3			3																3
	9.1 Credible source	3		3			3					3					1		1		3									3					3					3						3
	9.2 Pros and cons																1								3
	10.1 Material incentive (behaviour)								2										1											3										3	3		2
	10.2 Material reward (behaviour)					1							2																											3	3
	10.3 Non-specific reward														2
	10.4 Social reward				2																										3									3
	10.6 Non-specific incentive																														3
	10.9 Self-reward
	10.10 Reward (outcome)																							3
	11.2 Reduce negative emotions
	11.3 Conserving mental resources
	12.1 Restructuring the physical environment	3		3		1	3				3	3		2		1			1									2		3						3				3	3	3	2	3				3
	12.2 Restructuring the social environment												2															2																3
	12.3 Avoidance/reducing exposure to cues for the behaviour
	12.5 Adding objects to the environment	3		3	2		3				3	3			2	1		1	1		3							2		3	3			3	3	3	3		2	3	3		2	3					2
	13.1 Identification of self as role model																				3																			3			2						2
	13.2 Framing/reframing
	13.4 Valued self-identity
	15.1 Verbal persuasion about capability
	15.3 Focus on past success
	15.4 Self-talk
	n per study	10	1	6	10	4	7	5	4	7	5	10	8	4	6	7	4	4	9	3	14	2	3	13	8	7	2	3	3	9	9	4	2	6	8	4	5	0	2	18	6	3	10	6	3	5	5	2	10
	*Study had multiple trial arms which may have different BCTs per arm.
	Legend:
1	HE only studies
	PA only studies
3	HE and PA studies
[truncated: 77 more columns]
